# Supplementary material for: Cellular morphodynamics as quantifiers for functional states of resident tissue macrophages in vivo
Source: PLoS Comput Biol. 2025 May 29;21(5):e1011859. doi: 10.1371/journal.pcbi.1011859 (PMC12193801; doi:10.1371/journal.pcbi.1011859)
Supplement: S1 Table — PCAs were performed on different populations (see Figs 5, 6, 7, S3, S5 and S7), which leads to different structures of the principal components. Those different structures are summarized in this .csv table. (CSV) [file pcbi.1011859.s009.csv]

	Mean area	Std area	Trend area	Mean perimeter	Std perimeter	Trend perimeter	Mean mobile area	Fixed area	Mobile/Fixed area	Mean soli.	Std soli.	Trend soli.	Mean conv.	Std conv.	Trend conv.	Mean circ.	Std circ.	Trend circ.	Mean asp. ratio	Std asp. ratio	Trend asp. ratio	Mean protr.	Std protr.	Trend protr.	Mean angul.	Std angul.	Trend angul.	Mean prot len.	Std prot len	Trend prot len	Trend DAC
Ctrl + IFNgamma + LPS + MCSF + TGFbeta + YM201636
0	0.08054550378712777	0.15339603558102796	0.016339512939071665	0.24766100549412512	0.1704701416406705	0.11667542548642254	0.2851404782383859	-0.05026403641542501	0.27539697632538335	-0.2926010866962923	0.23960557117809092	-0.1093858736629416	-0.26719383220904536	0.24081124359715825	-0.06916456536245351	-0.2814490191656106	0.1907224172220471	-0.1657430256775541	0.06865763946318372	0.1826556388220834	-0.01794842629891345	0.23698179970857974	-0.05817556553684195	0.07559656567155372	0.1871202790727759	-0.08561214615103792	0.057650665145052356	0.3126122434642497	-0.049298311509633666	0.07194343852979927	0.13840275729920853
1	-0.3284327491538811	0.27558840928285744	-0.009910143143190603	-0.3114371006332217	0.28188013418188784	0.07528494968126265	-0.17910022350950694	-0.328148366712621	0.15177860188803574	0.14344439829787117	0.19077104231235853	-0.059182427576454956	0.14718090482987803	0.17205164944539122	-0.050225757699803024	0.21010515312702827	0.2483176141662885	-0.03393766126362778	0.036089072105550714	0.17774473108065003	0.025538144135106786	-0.30253595743595124	0.26743431075349	0.0848810732967644	0.10929415718832389	0.12830313683674135	0.04647094070218173	0.04417142830266838	0.08543347957487614	0.030948126073330928	0.07334756228929833
Ctrl + MCSF + TGFbeta
0	0.07698846807022379	0.16244559175601883	0.11641052329298648	0.23066134091198123	0.14270529571590185	0.18715499160288612	0.2741649162924219	-0.06277452912643416	0.26285750520970935	-0.2629109338225882	0.24084844774541897	-0.16672690398448978	-0.24355870299717788	0.21711980289581695	-0.1399863224737585	-0.24223381772737848	0.16699723613771905	-0.20236553047694034	0.056640908310655574	0.2010329244426662	0.049434440971486956	0.20995672428985312	-0.04616146188503814	0.14776187693895848	0.21141289616036035	-0.06350420281364062	0.08075757366841003	0.28780346671049256	-0.025813094328257895	0.14986606070675915	0.11624402681982578
1	-0.2938238648926212	0.26226962901339007	0.007750440054381949	-0.30393580453019375	0.2956600343832402	0.07115333663391894	-0.14847155566584413	-0.2885169510438839	0.10554364159894863	0.1896688585793803	0.1696264425309757	-0.046041913260920046	0.14514472468837467	0.17021521853288063	-0.06636997116088397	0.25563820464608855	0.26753380084518297	-0.01048100404711227	0.08071061447340318	0.14289405662208574	0.05685818504151214	-0.30341853594035223	0.3010086864095916	0.07231680327542635	0.0257065817268678	0.17934776472262462	0.050560023998727784	0.029952545247727932	0.11419445659715068	0.04301224563277311	0.1263320603262034
Ctrl + IFNgamma + LPS + YM201636
0	0.030417716566997446	0.16985270772119007	-0.04917830860993727	0.21252868483333445	0.21248532202444115	0.07359250833274367	0.2679022665618552	-0.11051675474139283	0.3001785545830472	-0.28800617060949624	0.2613027818396585	-0.08046476501913795	-0.24305381755945255	0.27024310940449986	-0.027067050809809857	-0.27535026512161914	0.22672912537598236	-0.1341162425194332	0.09212320165043146	0.2043395531161464	-0.04362475150875361	0.20562290771401256	-0.01871365002898925	0.044842698281325304	0.1887667033151779	-0.05803360622489001	0.04414728937989223	0.3210378454393709	-0.04516462216068891	0.026879972646076243	0.1366166224818566
0	0.030417716566997446	0.16985270772119007	-0.04917830860993727	0.21252868483333445	0.21248532202444115	0.07359250833274367	0.2679022665618552	-0.11051675474139283	0.3001785545830472	-0.28800617060949624	0.2613027818396585	-0.08046476501913795	-0.24305381755945255	0.27024310940449986	-0.027067050809809857	-0.27535026512161914	0.22672912537598236	-0.1341162425194332	0.09212320165043146	0.2043395531161464	-0.04362475150875361	0.20562290771401256	-0.01871365002898925	0.044842698281325304	0.1887667033151779	-0.05803360622489001	0.04414728937989223	0.3210378454393709	-0.04516462216068891	0.026879972646076243	0.1366166224818566
Ctrl + Old + OldMCSF
0	0.19093619218821847	0.07393528718082674	0.011205617817761747	0.3173279222755723	0.11416272400920512	0.026948025632218636	0.3318125200650939	0.017970851203554867	0.2557889493112738	-0.30951662041890743	0.20721799580523462	-0.033702020951721846	-0.2921448031016488	0.22986638896498132	-0.002805162421876225	-0.2877538680691563	0.15250181359375561	0.003724439990827924	0.06532116639764661	0.15195630436636715	0.02998945318463473	0.2952673237294619	-0.09270287749111897	0.012729060074288293	0.19388347903353192	-0.1108399057492045	0.015601341173490902	0.3006758841510309	-0.0921015890833827	0.024358449261668105	0.09850695807287559
1	-0.2372078310517797	0.2890123056548326	0.14006419041561327	-0.19309683412620735	0.2894499042256124	0.22168037951512762	-0.04451186457216537	-0.2889976520248724	0.18306706911167808	0.10641775951648194	0.20875422664849516	-0.16235294399962907	0.08829986729779046	0.183010161641371	-0.14875769661925997	0.15467639448248552	0.25929335688695476	-0.20121751265894122	0.050229053363759595	0.24235584634537882	0.08208383790987632	-0.19834759750744946	0.23033516247433777	0.1609164220634201	0.062091139485406455	0.1321830588771717	0.09673914468917924	0.08622279658713869	0.12898870684194785	0.15702913218027334	0.09660106652981504
Ctrl + Explant 1 + Explant 2
0	0.10219822926427291	0.10506847087869514	0.09517848954889263	0.2531748970015443	0.11400667489206916	0.1345993569076815	0.2977576114922156	-0.05316499544882137	0.2732618275874789	-0.26698681469165786	0.23389098204802064	-0.12451917239131427	-0.25805393828889467	0.2310593845736004	-0.09524317843755821	-0.278699641643013	0.166211973094257	-0.13402157075832505	0.05134980014866423	0.1965681735628075	0.0433359727459695	0.24402083579790015	-0.04772536208955575	0.09240597083767223	0.16321917592597218	-0.0477283089120983	0.07079558177322647	0.292780639684996	-0.08427838269799948	0.12902397441841212	0.23950819730271328
1	-0.29663275719413906	0.28241983230255313	-0.03367817573122008	-0.26979283732064346	0.3156222815873664	-0.010922290851552349	-0.1181572851225009	-0.31703963403970487	0.17521239737522906	0.1660057379759159	0.22445562190406518	0.014367938759722747	0.1655652020197251	0.2098402505286615	0.004596662840009169	0.17252951955677567	0.29002400110922977	0.038461647831846725	-0.036465175241953814	0.2261614559261853	0.03439174397965538	-0.2593265506328198	0.26921577763166227	0.003409185221291082	0.11704274351023582	0.1418025111855698	0.031849964431153094	0.053504188212928655	0.11181784492580323	-0.02516040184869171	0.0649859930473564
